# Supplementary material for: Members of the Capsicum annuum CaTrxh Family Respond to High Temperature and Exhibit Dynamic Hetero/Homo Interactions
Source: Int J Mol Sci. 2024 Jan 31;25(3):1729. doi: 10.3390/ijms25031729 (PMC10855718; doi:10.3390/ijms25031729)
Supplement: Supplementary file 1 [file ijms-25-01729-s001.zip]

Archive with 2 entries (2 files):
- 2024_CaTrxh_Hong_supplemental FigureS1-S4_revision.pdf
- Table S1. RT-PCR, qRT-PCR, and cloning primers in this study.pdf
